# Supplementary material for: LncRNA PVT1 Knockdown Ameliorates Myocardial Ischemia Reperfusion Damage via Suppressing Gasdermin D-Mediated Pyroptosis in Cardiomyocytes
Source: Front Cardiovasc Med. 2021 Sep 14;8:747802. doi: 10.3389/fcvm.2021.747802 (PMC8476808; doi:10.3389/fcvm.2021.747802)
Supplement: Supplementary file 1 [file Data_Sheet_1.ZIP]

Archive with 125 entries (103 files):
- Original Source Data/
- Original Source Data/Figure 1/
- Original Source Data/Figure 1/Figure 1A.xlsx
- Original Source Data/Figure 1/Figure 1B.xlsx
- Original Source Data/Figure 1/Figure 1C.xlsx
- Original Source Data/Figure 1/Figure 1D.xlsx
- Original Source Data/Figure 1/Figure 1E.xlsx
- Original Source Data/Figure 1/Figure 1F/
- Original Source Data/Figure 1/Figure 1F/Control.pdf
- Original Source Data/Figure 1/Figure 1F/IR + sh-NC.pdf
- Original Source Data/Figure 1/Figure 1F/IR + sh-PVT1.pdf
- Original Source Data/Figure 1/Figure 1F/IR.pdf
- Original Source Data/Figure 1/Figure 1F/Sham.pdf
- Original Source Data/Figure 1/Figure 1G/
- Original Source Data/Figure 1/Figure 1G/Control.pdf
- Original Source Data/Figure 1/Figure 1G/IR + sh-NC.pdf
- Original Source Data/Figure 1/Figure 1G/IR + sh-PVT1.pdf
- Original Source Data/Figure 1/Figure 1G/IR.pdf
- Original Source Data/Figure 1/Figure 1G/Sham.pdf
- Original Source Data/Figure 2/
- Original Source Data/Figure 2/Figure 2A/
- Original Source Data/Figure 2/Figure 2A/GAPDH.pdf
- Original Source Data/Figure 2/Figure 2A/α-MHC.pdf
- Original Source Data/Figure 2/Figure 2A/β-MHC.pdf
- Original Source Data/Figure 2/Figure 2B.xlsx
- Original Source Data/Figure 2/Figure 2C.xlsx
- Original Source Data/Figure 2/Figure 2D.xlsx
- Original Source Data/Figure 2/Figure 2E.xlsx
- Original Source Data/Figure 2/Figure 2F.xlsx
- Original Source Data/Figure 2/Figure 2G/
- Original Source Data/Figure 2/Figure 2G/GAPDH.pdf
- Original Source Data/Figure 2/Figure 2G/IL-1β.pdf
- Original Source Data/Figure 2/Figure 2G/IL-6.pdf
- Original Source Data/Figure 2/Figure 2G/TNF-α.pdf
- Original Source Data/Figure 2/Figure 2H.xlsx
- Original Source Data/Figure 2/Figure 2I.xlsx
- Original Source Data/Figure 2/Figure 2J.xlsx
- Original Source Data/Figure 3/
- Original Source Data/Figure 3/Figure 3A.xlsx
- Original Source Data/Figure 3/Figure 3B.xlsx
- Original Source Data/Figure 3/Figure 3C/
- Original Source Data/Figure 3/Figure 3C/Control.pdf
- Original Source Data/Figure 3/Figure 3C/IR + sh-NC.pdf
- Original Source Data/Figure 3/Figure 3C/IR + sh-PVT1.pdf
- Original Source Data/Figure 3/Figure 3C/IR.pdf
- Original Source Data/Figure 3/Figure 3C/Sham.pdf
- Original Source Data/Figure 3/Figure 3D/
- Original Source Data/Figure 3/Figure 3D/GAPDH.pdf
- Original Source Data/Figure 3/Figure 3D/GSDMD-FL.pdf
- Original Source Data/Figure 3/Figure 3D/GSDMD-N.pdf
- Original Source Data/Figure 3/Figure 3E.xlsx
- Original Source Data/Figure 3/Figure 3F.xlsx
- Original Source Data/Figure 4/
- Original Source Data/Figure 4/Figure 4A/
- Original Source Data/Figure 4/Figure 4A/GAPDH.pdf
- Original Source Data/Figure 4/Figure 4A/MyD88.pdf
- Original Source Data/Figure 4/Figure 4A/NLRP3.pdf
- Original Source Data/Figure 4/Figure 4A/p-p65.pdf
- Original Source Data/Figure 4/Figure 4A/p65.pdf
- Original Source Data/Figure 4/Figure 4A/TLR4.pdf
- Original Source Data/Figure 4/Figure 4B.xlsx
- Original Source Data/Figure 4/Figure 4C.xlsx
- Original Source Data/Figure 4/Figure 4D.xlsx
- Original Source Data/Figure 4/Figure 4E.xlsx
- Original Source Data/Figure 5/
- Original Source Data/Figure 5/Figure 5A/
- Original Source Data/Figure 5/Figure 5A/Bax.pdf
- Original Source Data/Figure 5/Figure 5A/Bcl-2.pdf
- Original Source Data/Figure 5/Figure 5A/Cleaved caspase-3.pdf
- Original Source Data/Figure 5/Figure 5A/GAPDH.pdf
- Original Source Data/Figure 5/Figure 5B.xlsx
- Original Source Data/Figure 5/Figure 5C.xlsx
- Original Source Data/Figure 5/Figure 5D.xlsx
- Original Source Data/Figure 5/Figure 5E.xlsx
- Original Source Data/Figure 5/Figure 5F/
- Original Source Data/Figure 5/Figure 5F/Control.pdf
- Original Source Data/Figure 5/Figure 5F/IR + sh-NC.pdf
- Original Source Data/Figure 5/Figure 5F/IR + sh-PVT1.pdf
- Original Source Data/Figure 5/Figure 5F/IR.pdf
- Original Source Data/Figure 5/Figure 5F/Sham.pdf
- Original Source Data/Figure 6/
- Original Source Data/Figure 6/Figure 6A.xlsx
- Original Source Data/Figure 6/Figure 6B.xlsx
- Original Source Data/Figure 6/Figure 6C.xlsx
- Original Source Data/Figure 6/Figure 6D/
- Original Source Data/Figure 6/Figure 6D/Control.pdf
- Original Source Data/Figure 6/Figure 6D/HR+sh-NC.pdf
- Original Source Data/Figure 6/Figure 6D/HR+sh-PVT1.pdf
- Original Source Data/Figure 6/Figure 6D/HR.pdf
- Original Source Data/Figure 6/Figure 6E.xlsx
- Original Source Data/Figure 6/Figure 6F.xlsx
- Original Source Data/Figure 7/
- Original Source Data/Figure 7/Figure 7A.xlsx
- Original Source Data/Figure 7/Figure 7B/
- Original Source Data/Figure 7/Figure 7B/Cleaved caspase1,p20.pdf
- Original Source Data/Figure 7/Figure 7B/GAPDH.pdf
- Original Source Data/Figure 7/Figure 7B/GSDMD-FL.pdf
- Original Source Data/Figure 7/Figure 7B/GSDMD-N.pdf
- Original Source Data/Figure 7/Figure 7C.xlsx
- Original Source Data/Figure 7/Figure 7D.xlsx
- Original Source Data/Figure 7/Figure 7E.xlsx
- Original Source Data/Figure 7/Figure 7F.xlsx
- Original Source Data/Figure 7/Figure 7G/
- Original Source Data/Figure 7/Figure 7G/Control-DAPI.pdf
- Original Source Data/Figure 7/Figure 7G/Control-GSDMD.pdf
- Original Source Data/Figure 7/Figure 7G/Control-Merge.pdf
- Original Source Data/Figure 7/Figure 7G/H R +sh-NC-DAPI.pdf
- Original Source Data/Figure 7/Figure 7G/H R +sh-NC-GSDMD.pdf
- Original Source Data/Figure 7/Figure 7G/H R +sh-NC-Merge.pdf
- Original Source Data/Figure 7/Figure 7G/H R-DAPI.pdf
- Original Source Data/Figure 7/Figure 7G/H R-GSDMD.pdf
- Original Source Data/Figure 7/Figure 7G/H R-Merge.pdf
- Original Source Data/Figure 7/Figure 7G/HR+sh-PVT1-DAPI.pdf
- Original Source Data/Figure 7/Figure 7G/HR+sh-PVT1-GSDMD.pdf
- Original Source Data/Figure 7/Figure 7G/HR+sh-PVT1-Merge.pdf
- Original Source Data/Figure 8/
- Original Source Data/Figure 8/Figure 8A.xlsx
- Original Source Data/Figure 8/Figure 8B.xlsx
- Original Source Data/Figure 8/Figure 8C.xlsx
- Original Source Data/Figure 8/Figure 8D/
- Original Source Data/Figure 8/Figure 8D/GAPDH.pdf
- Original Source Data/Figure 8/Figure 8D/GSDMD-FL.pdf
- Original Source Data/Figure 8/Figure 8D/GSDMD-N.pdf
- Original Source Data/Figure 8/Figure 8E.xlsx
- Original Source Data/Figure 8/Figure 8F.xlsx
