# Supplementary material for: LncRNA PVT1 Knockdown Ameliorates Myocardial Ischemia Reperfusion Damage via Suppressing Gasdermin D-Mediated Pyroptosis in Cardiomyocytes
Source: Front Cardiovasc Med. 2021 Sep 14;8:747802. doi: 10.3389/fcvm.2021.747802 (PMC8476808; doi:10.3389/fcvm.2021.747802)
Supplement: Supplementary file 1 [file Data_Sheet_1.ZIP › Original Source Data/Figure 2/Figure 2E.xlsx]

## Sheet: Sheet1
Control			Sham			I/R			I/R+sh-NC			I/R+sh-PVT1
Mean	SD	N	Mean	SD	N	Mean	SD	N	Mean	SD	N	Mean	SD	N
0.91	0.12	10	1.05	0.07	10	4.01	0.34	10	3.86	0.29	10	2.78	0.19	10
