# Supplementary material for: LncRNA PVT1 Knockdown Ameliorates Myocardial Ischemia Reperfusion Damage via Suppressing Gasdermin D-Mediated Pyroptosis in Cardiomyocytes
Source: Front Cardiovasc Med. 2021 Sep 14;8:747802. doi: 10.3389/fcvm.2021.747802 (PMC8476808; doi:10.3389/fcvm.2021.747802)
Supplement: Supplementary file 1 [file Data_Sheet_1.ZIP › Original Source Data/Figure 8/Figure 8F.xlsx]

## Sheet: Sheet1
Control			H/R			H/R+DMSO			H/R+NSA			H/R+NSA+H/R+PVT1
Mean	SD	N	Mean	SD	N	Mean	SD	N	Mean	SD	N	Mean	SD	N
0.41	0.08	3	1.04	0.09	3	1.07	0.06	3	0.42	0.05	3	0.63	0.03	3
